# Supplementary material for: An analysis of the impact of digital technology adoption on the income of high quality farmers in production and operating
Source: PLoS One. 2024 Sep 3;19(9):e0309675. doi: 10.1371/journal.pone.0309675 (PMC11371247; doi:10.1371/journal.pone.0309675)
Supplement: S1 Data — (XLSX) [file pone.0309675.s001.xlsx]

## Sheet: Sheet1
y2	x1	x2	x3	x5	x18	n	m	x7	x8	x9	x10	x11	x12	x13	x14	x19	x20	x21	x15	x16	x17
3.4012	3	1	1	0	1	6	6	2	1	1	2	31	5	2	2	0	1	0	6	1	1
6.39693	3	1	1	0	2	15	15	3	1	8	2	33	4	4	1	1	0	0	3	2	2
3.21888	1	1	1	0	2	80	80	3	1	35	2	42	5	3	3	0	1	0	1	1	1
5.15329	3	1	1	1	2	8	8	3	1	8	2	33	3	3	2	0	1	0	8	1	2
4.82831	1	1	1	1	2	45	45	2	2	4	2	42	5	2	3	0	0	1	6	1	1
3.63759	1	0	0	0	1	0	16	2	1	15	2	42	3	2	2	0	1	0	8	1	1
4.06044	2	1	0	1	2	0	4	2	1	1	2	39	5	2	3	0	0	1	4	2	2
6.84162	3	1	1	1	2	1	1	2	1	20	2	44	5	1	1	1	0	0	8	1	2
5.90808	3	1	1	0	2	3	3	2	1	6	2	40	5	4	2	0	1	0	2	2	1
5.0626	3	1	1	1	2	1	1	2	1	5	2	36	4	4	1	1	0	0	3	1	2
4.00733	1	1	1	0	2	8	8	2	1	5	2	52	1	2	3	0	0	1	3	2	1
5.40717	2	0	0	0	1	0	5	2	1	6	2	38	3	5	3	0	0	1	5	1	1
3.4012	1	0	0	0	1	0	12	3	1	35	2	42	4	3	3	0	0	1	2	1	2
3.04452	3	1	0	1	2	0	3	2	2	8	2	40	5	2	3	0	0	1	4	1	3
2.48491	2	0	0	0	2	0	80	2	2	5	2	38	1	2	3	0	0	1	4	2	2
2.77259	2	1	0	1	2	0	10	2	1	3	2	39	5	1	3	0	0	1	2	1	2
3.17805	3	1	1	1	2	1	1	2	1	0	1	32	5	2	2	0	1	0	11	1	2
3.85015	1	0	0	0	2	0	10	2	1	3	2	33	1	3	3	0	0	1	20	1	2
4.00733	2	1	0	1	2	0	2	2	1	3	2	38	4	3	3	0	0	1	2	1	2
3.04452	1	0	0	0	1	0	8	2	1	6	2	45	3	2	3	0	0	1	8	1	2
5.0876	2	0	0	0	1	0	15	3	1	10	2	45	3	2	3	0	0	1	15	1	1
2.94444	1	1	0	1	1	0	15	3	1	10	2	34	1	1	1	1	0	0	20	1	2
7.74066	3	1	1	0	2	2	2	3	1	5	1	33	5	1	1	1	0	0	8	1	1
3.85015	3	0	0	0	1	0	5	2	1	3	2	30	2	2	3	0	0	1	10	1	1
3.7612	2	1	0	1	1	0	5	2	1	5	2	30	5	1	1	1	0	0	7	1	2
4.70953	3	0	0	0	1	0	7	2	1	8	2	29	1	3	1	1	0	0	10	1	1
2.89037	2	1	1	1	2	10	10	2	2	3	2	38	2	3	3	0	0	1	2	2	2
4.82028	1	1	1	1	2	9	9	2	1	2	2	30	5	3	3	0	0	1	12	1	1
6.09357	3	1	1	0	2	3	3	2	1	15	2	36	5	2	1	1	0	0	3	1	2
4.94164	3	1	1	1	2	9	9	2	1	10	2	45	5	5	3	0	0	1	9	1	2
3.52636	3	1	1	0	2	2	2	2	1	7	2	42	3	1	2	0	1	0	2	1	2
4.5326	3	1	1	1	2	15	15	2	2	5	2	40	3	2	1	1	0	0	100	2	1
2.48491	1	1	1	1	2	25	25	3	1	4	2	40	5	2	1	1	0	0	2	2	3
5.57215	3	1	1	1	1	3	3	2	1	5	2	31	5	1	1	1	0	0	4	2	2
3.80666	3	1	1	1	2	15	15	3	1	5	2	36	4	3	2	0	1	0	1	1	1
7.47591	3	1	1	1	2	20	20	2	2	5	2	43	5	2	3	0	0	1	30	1	2
6.10925	3	1	1	1	2	3	3	2	1	5	2	47	2	1	3	0	0	1	12	1	1
5.19296	1	1	1	0	2	12	12	2	1	7	2	27	3	1	1	1	0	0	3	1	2
4.92725	1	1	1	0	2	7	7	2	1	8	2	43	5	4	3	0	0	1	23	1	3
4.36945	3	1	1	1	2	10	10	2	1	15	2	43	4	4	3	0	0	1	3	1	1
3.7612	2	1	1	1	2	10	10	2	1	10	2	40	3	3	2	0	1	0	120	1	2
5.26269	1	0	0	0	2	0	5	2	1	10	2	38	1	3	3	0	0	1	18	1	1
3.97029	2	1	1	0	1	4	4	3	1	0.5	2	51	5	1	3	0	0	1	4	2	2
3.98898	3	1	1	1	2	5	5	2	2	20	2	39	5	4	1	1	0	0	5	2	2
4.47734	2	0	0	0	1	0	10	2	2	13	2	52	3	3	1	1	0	0	5	2	2
4.04305	2	1	1	1	2	5	5	2	1	10	2	40	3	4	3	0	0	1	5	1	2
4.02535	3	1	1	1	2	5	5	3	1	5	2	45	4	3	3	0	0	1	5	1	1
5.90263	3	0	0	0	2	0	2	2	1	28	2	41	3	4	3	0	0	1	8	1	2
4.12713	3	0	0	0	2	0	5	2	1	10	2	43	2	3	3	0	0	1	2	1	1
3.61092	2	1	1	1	2	5	5	2	1	5	2	38	3	3	3	0	0	1	5	1	2
4.99721	1	0	0	0	1	0	10	2	1	25	2	45	2	2	1	1	0	0	5	1	2
3.3322	3	1	1	1	2	5	5	3	1	16	2	54	3	1	1	1	0	0	1	1	2
3.78419	3	1	1	1	2	4	4	2	1	25	2	44	2	2	1	1	0	0	1	2	2
5.29832	2	1	1	1	2	2	2	2	1	22	2	52	1	1	1	1	0	0	3	2	1
5.46383	3	1	1	1	2	1	1	2	1	10	2	36	2	6	1	1	0	0	6	1	2
4.41884	3	1	1	1	2	5	5	3	1	3	2	41	3	1	1	1	0	0	2	1	1
2.83321	1	0	0	0	1	0	10	2	1	23	2	53	2	2	3	0	0	1	10	1	1
6.14419	3	1	1	1	2	2	2	3	1	14	1	43	2	1	2	0	1	0	2	2	3
4.91265	2	0	0	0	2	0	10	2	2	3	2	38	5	2	1	1	0	0	13	1	2
3.55535	1	1	0	1	2	0	12	2	1	10	1	45	3	3	3	0	0	1	5	1	2
1.50408	2	0	0	0	2	0	50	2	1	10	1	45	2	2	3	0	0	1	2	1	2
3.3322	1	1	1	1	2	2	2	2	1	10	2	48	5	1	3	0	0	1	2	1	1
4.02535	1	0	0	0	2	0	5	2	1	8	2	38	4	4	3	0	0	1	5	1	1
3.43399	2	1	1	0	2	25	25	3	2	12	2	32	1	4	1	1	0	0	3	2	1
4.18965	3	1	0	1	2	0	3	2	1	8	2	38	4	2	2	0	1	0	10	2	2
6.04973	3	1	1	1	2	8.2	8.2	3	1	11	1	33	3	1	3	0	0	1	2.8	1	1
3.80666	3	1	1	0	2	5	5	3	2	6	2	40	3	2	3	0	0	1	0.2	2	2
2.70805	3	0	0	0	1	0	2.8	3	1	10	1	45	2	4	3	0	0	1	15	2	1
4.48864	1	1	1	1	2	10	10	2	1	12	2	51	3	2	2	0	1	0	2	1	2
3.66356	3	1	1	1	2	2	2	2	2	2	2	39	2	1	1	1	0	0	2	1	1
8.31336	3	1	1	0	2	1	1	2	1	10	2	38	4	2	3	0	0	1	8	2	2
3.71357	2	1	0	1	2	0	1	2	1	20	2	43	3	2	3	0	0	1	10	1	1
6.59987	2	1	0	1	2	0	20	2	1	30	2	51	3	3	2	0	1	0	1	1	2
3.71357	2	1	0	1	2	0	12	2	1	8	2	26	3	4	3	0	0	1	1	1	2
8.00637	2	1	1	0	2	1	1	2	2	16	2	43	5	2	1	1	0	0	11	2	1
4.46591	1	1	1	1	2	8	8	2	1	15	2	37	1	2	1	1	0	0	10	1	2
4.70953	2	0	0	0	1	0	3	2	1	1	2	40	3	5	1	1	0	0	3	1	2
7.74066	2	1	1	1	1	0.3	0.3	2	2	13	2	50	4	1	3	0	0	1	15	2	2
4.48864	1	0	0	0	2	0	9	2	1	9	1	38	5	1	3	0	0	1	2	1	2
6.62274	2	0	0	0	1	0	8	3	1	5	2	35	1	2	1	1	0	0	8	1	1
4.61512	3	1	1	1	2	7	7	2	1	3	1	26	1	5	3	0	0	1	15	1	2
4.23411	2	1	1	1	2	2	2	3	1	15	2	46	4	1	3	0	0	1	0.3	1	1
2.07944	3	0	0	0	2	0	10	3	1	3	1	36	4	2	3	0	0	1	1	1	2
4.68213	3	1	0	1	2	0	1	3	1	2	1	29	1	1	1	1	0	0	10	1	2
4.66344	3	1	1	0	2	3	3	2	2	7	2	29	2	3	3	0	0	1	3	2	2
3.68888	3	0	0	0	2	0	13	2	1	8	1	37	4	2	3	0	0	1	5	1	1
4.15888	1	1	0	1	2	0	2	2	1	20	2	42	2	2	3	0	0	1	9	1	1
5.48894	3	1	1	0	2	3	3	3	2	5	1	42	3	2	1	1	0	0	8	1	2
3.7612	2	0	0	0	2	0	30	2	1	2	1	36	4	1	2	0	1	0	30	2	2
5.80513	1	0	0	0	1	0	7	3	1	2	2	43	1	1	1	1	0	0	6	1	1
4.21951	2	1	1	0	2	15	15	3	2	4	2	35	3	2	2	0	1	0	6	1	1
3.13549	2	1	0	1	2	0	2	2	1	8	1	41	4	2	3	0	0	1	0.1	1	2
5.99146	1	0	0	0	1	0	2	3	1	5	2	29	4	2	3	0	0	1	10	1	2
3.89182	2	0	0	0	1	0	10	2	1	5	1	38	2	3	1	1	0	0	2	1	1
4.31749	3	1	1	1	2	5	5	2	1	5	2	40	5	2	3	0	0	1	20	1	1
4.48864	2	1	1	1	2	1.5	1.5	3	1	10	2	32	4	2	1	1	0	0	5	1	1
1.50408	1	0	0	0	1	0	35	3	1	8	2	34	1	1	1	1	0	0	10	1	1
3.80666	3	1	1	1	2	2	2	2	1	13	1	35	3	2	1	1	0	0	10	1	2
6.65157	3	0	0	0	2	0	3	2	1	5	2	34	3	3	1	1	0	0	6	1	2
4.52179	3	1	1	1	2	4	4	2	1	3	2	36	1	1	3	0	0	1	11	1	2
3.61092	2	1	1	0	2	15	15	2	1	5	2	32	5	3	3	0	0	1	4	1	1
8.19312	3	1	0	1	2	0	18	2	1	1	1	34	5	1	3	0	0	1	18	1	1
7.20415	3	1	1	1	2	7	7	3	2	11	1	50	3	2	3	0	0	1	8	1	1
3.80666	2	1	0	1	2	0	1	2	1	2	2	40	2	2	3	0	0	1	8	1	1
6.43455	2	0	0	0	2	0	3	3	2	5	2	43	5	2	2	0	1	0	3	1	1
4.14313	1	0	0	0	1	0	13	3	1	2	2	34	1	2	1	1	0	0	13	1	2
6.55108	2	1	1	0	2	6	6	2	1	20	1	40	4	3	2	0	1	0	8	1	2
6.8638	3	0	0	0	1	0	5	2	2	8	2	46	5	1	3	0	0	1	5	1	2
6.40192	3	1	1	0	2	6	6	2	1	4	2	42	1	3	1	1	0	0	6	1	1
4.90527	3	1	1	0	2	8	8	2	1	5	2	29	5	4	3	0	0	1	5	2	2
4.82831	2	0	0	0	1	0	4	3	2	23	2	50	3	2	2	0	1	0	4	2	2
2.70805	1	1	0	1	2	0	10	2	1	2	1	48	3	1	3	0	0	1	6	1	1
7.82764	3	0	0	0	2	0	3	2	1	3	2	35	1	2	3	0	0	1	10	1	1
6.32794	2	1	1	1	2	4	4	2	1	2	2	38	3	2	1	1	0	0	2	1	2
4.43082	2	1	1	0	2	10	10	2	1	10	2	35	5	2	1	1	0	0	3	2	2
3.63759	1	1	0	1	1	0	3.4	3	2	5	2	36	1	3	2	0	1	0	3.6	1	2
4.7362	1	1	1	1	2	1.5	1.5	2	1	3	2	47	3	2	3	0	0	1	1.5	1	1
5.21494	3	0	0	0	2	0	25	3	1	1	2	45	4	2	2	0	1	0	2	1	2
5.70378	1	1	1	1	2	10	10	2	1	13	2	48	4	2	3	0	0	1	10	1	1
4.70048	3	1	1	0	1	2	2	3	1	10	1	38	5	2	3	0	0	1	5	1	2
6.10479	1	0	0	0	1	0	3	2	1	10	2	43	3	1	3	0	0	1	3	2	3
4.17439	1	0	0	0	2	0	5	3	1	8	2	39	2	2	3	0	0	1	5	1	1
4.2485	1	0	0	0	2	0	5	2	1	8	1	39	1	2	3	0	0	1	5	1	1
3.68888	3	1	0	1	2	0	1.5	2	1	21	2	51	3	2	1	1	0	0	1.5	1	2
3.8712	2	0	0	0	1	0	12	2	1	8	2	40	5	4	3	0	0	1	12	2	3
4.83628	3	1	1	0	1	2	2	2	1	10	2	37	5	2	1	1	0	0	4	1	1
3.95124	1	1	1	1	2	2	2	2	1	8	1	44	3	2	3	0	0	1	5	1	1
4.94876	3	1	1	0	1	2	2	2	1	6	2	30	5	2	1	1	0	0	4	1	1
4.21951	3	1	1	0	1	15	15	2	1	10	2	41	4	2	3	0	0	1	3	1	1
3.21888	2	0	0	0	2	0	15	2	1	8	1	49	3	2	3	0	0	1	15	1	1
3.68888	1	0	0	0	1	0	15	2	1	25	1	46	1	2	3	0	0	1	13	1	1
4.91998	1	1	1	0	2	15	15	2	1	30	2	53	1	2	3	0	0	1	15	1	1
3.29584	1	0	0	0	2	0	15	2	2	15	2	45	4	2	3	0	0	1	5	1	1
3.80666	2	0	0	0	1	0	15	2	1	8	1	44	2	2	3	0	0	1	15	1	1
7.21671	3	1	1	1	2	2	2	2	2	23	2	45	5	2	1	1	0	0	15	2	3
5.34711	2	1	1	1	2	10	10	3	2	25	2	49	3	2	3	0	0	1	10	1	1
6.10925	1	0	0	0	1	0	5	2	1	10	1	41	5	4	3	0	0	1	5	1	2
3.78419	1	0	0	0	1	0	12	2	1	10	2	40	5	4	3	0	0	1	12	1	2
5.12396	1	1	1	1	2	10	10	2	1	13	2	48	1	2	3	0	0	1	10	1	1
6.80239	2	1	1	1	2	8	8	2	2	33	2	54	5	4	1	1	0	0	8	1	3
7.43838	3	1	1	1	1	0.5	0.5	2	2	13	2	50	4	1	3	0	0	1	15	2	2
3.4012	1	1	0	1	2	0	22	3	2	5	1	34	4	2	2	0	1	0	1.5	1	1
5.86363	2	0	0	0	2	0	6	2	2	7	2	34	4	2	3	0	0	1	5	1	1
2.83321	2	1	1	1	2	2	2	2	1	6	2	32	4	5	3	0	0	1	39	1	1
5.31812	3	1	1	1	2	45	45	2	1	6	2	45	4	2	3	0	0	1	2	2	1
5.29832	3	1	1	1	2	9	9	3	1	2	1	35	3	3	2	0	1	0	15	1	2
4.12713	1	0	0	0	2	0	10	2	1	10	2	38	5	2	3	0	0	1	10	1	1
6.19236	2	1	1	1	2	0.5	0.5	2	1	9	2	45	3	3	2	0	1	0	0.5	1	2
3.46574	1	0	0	0	1	0	5	2	2	10	2	49	1	2	2	0	1	0	14	2	1
4.56435	3	1	1	1	2	5	5	2	1	7	2	36	5	2	1	1	0	0	2	1	2
5.99396	2	1	1	1	2	3	3	2	1	13	2	47	2	2	1	1	0	0	5	1	1
4.74493	3	1	1	0	2	10	10	2	1	3	2	34	4	5	3	0	0	1	7	1	2
4.58497	1	1	1	0	1	10	10	2	1	15	2	34	3	4	3	0	0	1	10	1	1
6.21461	3	1	1	1	2	1	1	2	1	5	1	40	4	1	2	0	1	0	1	1	1
4.17439	1	0	0	0	1	0	10	2	1	8	2	38	1	2	3	0	0	1	10	1	1
5.29832	3	1	1	0	2	2	2	2	1	5	2	45	3	2	3	0	0	1	2	1	2
5.19296	2	1	1	0	1	8	8	3	1	10	2	40	3	4	2	0	1	0	3	1	1
5.48064	2	1	1	1	2	4	4	2	2	10	2	48	3	4	2	0	1	0	4	1	2
3.91202	2	1	1	0	1	13	13	2	1	15	1	45	2	2	1	1	0	0	1	1	2
4.20469	1	0	0	0	2	0	15	2	1	11	2	33	4	4	3	0	0	1	25	1	3
4.60517	1	1	1	1	2	1	1	2	1	3	2	38	3	3	1	1	0	0	2	1	1
3.73767	3	1	0	1	2	0	4	2	1	25	1	41	1	6	1	1	0	0	2	2	2
4.60517	3	1	1	0	1	2	2	2	1	3	1	40	3	5	2	0	1	0	4	1	1
3.68888	2	0	0	0	2	0	10	2	1	3	1	39	3	3	3	0	0	1	10	2	2
3.80666	1	0	0	0	1	0	11	2	2	7	2	49	3	2	3	0	0	1	11	1	2
4.2485	3	1	1	0	2	8	8	2	1	3	1	40	3	2	1	1	0	0	10	1	2
3.46574	2	1	1	0	2	35	35	2	1	10	2	36	3	4	2	0	1	0	4	1	2
4.02535	3	1	0	1	2	0	1	3	2	15	2	40	3	2	2	0	1	0	6	1	1
4.5326	1	1	1	1	2	3	3	2	2	10	2	48	2	2	2	0	1	0	6	1	1
3.7612	3	1	1	1	2	8	8	2	1	6	1	36	2	2	3	0	0	1	8	1	2
4.09434	2	1	0	1	2	0	8	3	2	5	1	29	4	3	3	0	0	1	8	2	3
4.27667	2	1	1	1	2	4	4	2	1	6	2	40	1	3	2	0	1	0	4	1	2
3.7612	1	0	0	0	1	0	1	2	1	2	2	36	4	1	3	0	0	1	1	1	2
2.99573	2	1	0	1	2	0	11	3	2	12	1	35	1	2	3	0	0	1	11	2	2
3.68888	2	0	0	0	2	0	20	2	1	6	2	34	5	2	2	0	1	0	5	1	1
3.55535	1	0	0	0	1	0	15	2	1	10	2	45	4	1	1	1	0	0	20	1	1
2.89037	3	1	1	0	2	3	3	2	1	10	2	40	5	1	3	0	0	1	3	1	2
6.10925	2	1	1	0	2	3	3	2	1	10	2	35	1	4	3	0	0	1	6	1	3
4.97673	3	1	1	1	2	15	15	1	1	6	2	33	4	2	2	0	1	0	15	1	1
4.49981	1	0	0	0	1	0	4	2	1	12	2	36	4	5	2	0	1	0	4	1	2
4.09434	2	1	1	1	2	6	6	2	2	18	2	43	4	2	2	0	1	0	5	2	2
3.68888	3	1	1	0	2	12	12	3	1	3	2	41	4	2	2	0	1	0	10	1	1
3.17805	2	0	0	0	1	0	4	2	1	10	2	35	3	2	2	0	1	0	5	1	2
2.48491	2	0	0	0	1	0	10	3	2	4	2	40	5	6	2	0	1	0	10	1	1
2.63906	1	0	0	0	2	0	8	1	2	19	2	38	3	2	2	0	1	0	8	1	1
4.49981	3	1	1	1	2	6	6	2	1	6	2	35	5	3	3	0	0	1	1	1	2
3.4012	1	1	1	0	2	5	5	2	2	20	2	46	3	2	1	1	0	0	5	1	1
5.29832	1	1	1	0	1	1	1	3	2	3	2	42	4	6	3	0	0	1	13	2	2
3.4012	2	1	1	1	2	1	1	3	1	3	2	33	3	2	3	0	0	1	12	1	2
5.70378	2	1	1	1	2	12	12	2	2	5	2	33	3	2	1	1	0	0	15	2	2
4.78749	1	0	0	0	1	0	30	2	1	30	2	52	3	2	1	1	0	0	3	1	1
3.4012	3	1	1	0	2	5	5	2	1	11	2	38	4	4	3	0	0	1	12	1	1
4.07754	2	0	0	0	2	0	5	2	1	5	2	38	1	5	3	0	0	1	6	1	1
3.91202	3	1	1	1	2	9	9	2	1	5	2	28	5	3	3	0	0	1	12	1	1
3.91202	3	1	1	0	2	8	8	2	1	5	2	40	3	2	2	0	1	0	18	1	1
4.97673	1	1	0	1	2	0	4	2	1	6	2	36	4	1	1	1	0	0	8	1	1
2.99573	3	0	0	0	1	0	10	3	2	5	1	36	3	2	2	0	1	0	10	2	2
5.34711	3	1	1	0	2	5	5	2	1	10	1	33	1	4	1	1	0	0	10	1	1
5.01064	3	1	1	1	2	4	4	2	1	8	2	26	5	8	3	0	0	1	12	1	1
2.30259	1	0	0	0	2	0	13	2	1	12	2	45	4	2	3	0	0	1	2	1	3
4.31749	1	1	1	1	2	2	2	2	1	8	2	36	5	2	3	0	0	1	23	1	2
3.3322	2	0	0	0	2	0	50	2	2	2	2	28	4	4	3	0	0	1	3	1	2
5.70378	1	1	1	1	2	50	50	2	1	12	2	45	5	3	2	0	1	0	5	1	2
5.29832	3	0	0	0	2	0	5	2	1	3	1	42	3	6	1	1	0	0	10	1	2
4.44265	3	1	1	1	2	13	13	2	1	8	2	42	3	3	1	1	0	0	5	1	2
3.4012	3	1	0	1	2	0	12	2	1	5	2	33	4	4	2	0	1	0	12	1	2
5.28827	3	0	0	0	2	0	8	3	1	1	2	36	5	1	1	1	0	0	3	1	1
5.34711	3	1	1	1	2	3	3	2	1	10	2	35	4	2	3	0	0	1	13	2	2
3.55535	2	1	1	0	2	15	15	3	1	2	1	43	2	2	1	1	0	0	2	1	1
3.91202	3	0	0	0	2	0	14	3	1	10	2	35	4	2	3	0	0	1	14	1	1
5.99146	3	1	1	1	2	0.5	0.5	2	1	11	2	33	4	2	3	0	0	1	15	1	1
5.70378	1	1	1	1	1	6	6	2	1	12	2	45	5	3	2	0	1	0	5	1	2
4.02535	1	1	0	1	2	0	20	2	1	3	1	36	3	2	3	0	0	1	20	1	2
3.80666	3	1	0	1	2	0	13	2	1	5	2	30	3	3	3	0	0	1	6	1	2
5.32301	3	1	1	1	2	3	3	2	1	10	2	29	5	1	3	0	0	1	15	2	3
4.02535	2	1	1	1	2	15	15	2	1	2	2	36	1	2	2	0	1	0	3	1	2
4.36945	1	0	0	0	2	0	8	2	1	6	1	37	3	2	2	0	1	0	8	1	1
5.73334	3	1	1	0	1	2	2	2	1	20	2	38	2	3	3	0	0	1	15	1	1
4.09434	1	1	1	1	2	18	18	2	1	10	2	35	4	2	3	0	0	1	3	1	2
5.2933	3	1	1	1	2	3	3	3	1	5	2	40	1	2	2	0	1	0	12	1	1
6.55108	3	1	1	1	2	1	1	2	1	13	2	41	3	2	3	0	0	1	14	1	1
5.70378	2	1	1	1	2	14	14	2	1	21	2	41	4	2	2	0	1	0	2	1	2
2.19722	3	1	1	1	2	50	50	2	1	10	1	50	1	3	1	1	0	0	10	2	2
3.91202	2	0	0	0	1	0	14	2	1	25	2	50	5	1	3	0	0	1	14	1	1
4.38203	3	1	1	1	2	12	12	2	1	4	2	28	3	3	3	0	0	1	12	1	1
5.29832	2	1	1	1	2	1	1	2	1	12	2	43	3	2	2	0	1	0	1	1	1
3.80666	3	1	0	1	1	0	6	2	1	6	2	35	3	2	1	1	0	0	6	1	2
4.38203	2	1	1	0	1	2	2	2	1	3	2	36	4	2	1	1	0	0	5	1	2
4.78749	3	1	1	1	2	1	1	3	1	6	2	29	5	3	1	1	0	0	5	1	1
9.10498	3	1	1	1	2	1	1	3	1	6	2	27	5	1	1	1	0	0	5	2	3
4.09434	3	1	1	0	2	2	2	3	1	12	2	35	3	2	1	1	0	0	8	2	2
3.29584	3	0	0	0	1	0	5	3	1	1	2	43	5	1	1	1	0	0	3	1	2
8.29405	3	1	1	0	2	2	2	3	1	5	2	28	4	2	1	1	0	0	8	1	2
4.27667	3	1	1	1	2	5	5	3	1	3	2	39	3	2	1	1	0	0	10	1	1
3.46574	3	1	1	0	2	10	10	3	1	5	1	35	3	2	3	0	0	1	1	1	2
2.19722	1	1	0	1	2	0	15	3	1	5	1	32	4	1	3	0	0	1	13	1	1
6.29157	2	1	1	1	2	1	1	2	1	5	2	36	3	2	3	0	0	1	5	1	2
2.89037	3	1	0	1	2	0	1	3	1	3	2	34	4	4	2	0	1	0	7	1	1
4.44265	3	1	1	1	2	1	1	3	1	5	2	40	3	3	1	1	0	0	1	1	3
8.41183	3	1	1	1	2	5	5	3	1	5	2	33	3	2	3	0	0	1	5	2	2
3.66356	2	1	1	1	2	10	10	3	1	6	2	25	3	1	2	0	1	0	8	1	2
4.17439	1	1	1	1	2	10	10	3	1	3	2	36	3	1	2	0	1	0	10	1	2
5.70378	3	1	1	1	2	1	1	3	1	3	1	39	3	2	1	1	0	0	10	2	2
6.57925	3	0	0	0	2	0	25	3	1	1	2	29	1	1	1	1	0	0	5	1	2
5.99146	3	1	1	1	2	10	10	3	1	4	1	30	2	1	2	0	1	0	10	2	2
6.10925	3	1	1	0	1	2	2	3	1	2	2	45	3	1	1	1	0	0	2	2	3
7.6009	2	1	1	1	2	7	7	3	1	2	2	37	3	1	3	0	0	1	7	2	3
6.57925	2	1	1	1	2	1	1	2	1	3	2	32	4	2	1	1	0	0	10	2	2
6.32794	2	1	1	1	2	10	10	3	1	7	2	32	5	3	3	0	0	1	1	2	2
5.19296	2	1	1	1	2	3	3	3	1	5	2	27	2	4	1	1	0	0	3	1	2
3.80666	3	1	1	1	2	35	35	3	1	20	2	48	4	1	1	1	0	0	10	2	3
5.99146	3	1	1	1	2	10	10	2	1	1	2	25	5	1	2	0	1	0	5	1	2
5.76832	2	1	1	1	2	4	4	3	1	7	2	33	4	1	3	0	0	1	8	2	2
5.94017	1	1	1	0	2	15	15	3	1	2	2	35	2	2	3	0	0	1	3	2	2
3.68888	2	1	1	1	2	20	20	2	1	6	2	36	4	2	2	0	1	0	15	1	1
5.29832	2	1	1	1	2	8	8	1	1	3	1	30	5	2	3	0	0	1	2	1	2
10.309	3	1	1	1	2	5	5	3	1	1.5	1	25	3	2	2	0	1	0	3	2	3
4.60517	2	1	1	1	2	15	15	3	2	3	2	31	5	6	3	0	0	1	12	2	2
5.82895	3	1	1	1	1	3	3	3	1	5	1	34	4	2	2	0	1	0	5	2	1
8.41183	3	1	1	1	2	5	5	3	1	3	2	25	2	1	3	0	0	1	5	1	3
8.29405	3	1	1	1	2	3	3	3	2	5	2	27	4	2	1	1	0	0	3	2	2
4.97673	3	1	1	1	2	3	3	2	1	3	2	38	4	2	2	0	1	0	3	2	2
7.74066	3	1	1	1	2	16	16	3	1	5	2	45	5	1	3	0	0	1	2	2	2
3.13549	3	1	1	1	2	18	18	2	1	2	2	46	1	2	3	0	0	1	1	1	1
3.93183	3	1	1	1	2	15	15	2	1	1	2	30	1	1	2	0	1	0	10	1	2
5.99146	1	0	0	0	1	0	10	3	1	5	2	51	4	1	3	0	0	1	5	1	1
8.07091	3	1	1	1	2	5	5	3	1	8	2	33	5	1	3	0	0	1	10	2	1
5.19296	1	1	1	1	2	1	1	3	1	10	2	40	5	3	3	0	0	1	3	1	2
2.94444	3	1	1	1	2	25	25	3	1	7	1	38	3	4	3	0	0	1	2	2	3
3.80666	2	0	0	0	2	0	2	2	1	5	1	29	1	2	3	0	0	1	2	1	1
2.48491	2	1	1	1	2	50	50	2	2	3	2	26	5	2	3	0	0	1	5	1	1
6.39693	3	1	1	1	2	2	2	3	1	20	2	42	5	2	3	0	0	1	7	2	3
7.6009	3	1	1	1	2	3	3	3	1	10	2	46	4	3	1	1	0	0	10	1	2
8.9872	2	1	1	1	2	3	3	3	1	20	2	47	5	2	2	0	1	0	18	1	1
5.56068	2	1	1	0	1	30	30	2	1	2	2	30	1	5	3	0	0	1	30	1	1
3.46574	1	0	0	0	2	0	2	2	1	6	2	40	4	2	3	0	0	1	2	1	2
4.2485	2	1	1	1	2	11	11	3	1	6	2	32	5	1	3	0	0	1	2	1	1
7.37776	2	1	1	0	1	1	1	3	1	20	2	41	3	2	3	0	0	1	3	1	2
6.57925	3	1	1	1	2	5	5	3	1	20	2	48	4	2	2	0	1	0	5	2	3
5.76832	3	1	1	1	2	6	6	2	1	2	2	41	3	2	2	0	1	0	5	1	1
5.29832	2	1	1	1	2	4	4	2	1	5	2	46	4	1	3	0	0	1	3	1	2
6.42972	3	1	1	1	2	2	2	3	2	2	2	30	1	1	3	0	0	1	2	1	2
4.74493	3	1	1	1	2	18	18	3	2	2	2	39	4	2	3	0	0	1	18	2	2
5.99146	1	1	1	0	1	60	60	2	1	15	2	50	1	2	1	1	0	0	15	1	2
3.55535	3	1	1	1	2	12	12	3	1	10	2	36	4	1	3	0	0	1	5	1	2
5.07517	2	1	1	1	2	20	20	2	1	7	2	31	3	1	1	1	0	0	6	1	2
5.99146	3	1	0	1	2	0	6	2	1	5	2	26	3	2	3	0	0	1	3	1	1
6.39693	2	0	0	0	2	0	6	2	1	5	2	35	2	5	1	1	0	0	6	1	1
5.99146	3	1	1	1	2	5	5	2	1	12	2	35	3	2	1	1	0	0	5	1	2
5.39363	1	1	0	1	2	0	3	3	1	7	2	39	3	3	3	0	0	1	11	1	1
8.29405	2	1	1	1	2	1	1	3	1	3	2	30	5	1	3	0	0	1	16	1	2
5.99146	3	1	1	1	2	3	3	3	1	6	2	32	1	4	3	0	0	1	3	1	2
6.21461	2	1	0	1	2	0	1	3	1	2	1	35	1	3	3	0	0	1	0.5	1	2
3.17805	3	0	0	0	2	0	20	3	1	15	1	34	3	2	1	1	0	0	20	1	2
4.86753	3	1	1	1	2	20	20	3	1	3	2	39	4	1	2	0	1	0	1	1	3
4.60517	3	0	0	0	2	0	13	3	1	2	1	25	3	3	3	0	0	1	13	1	2
3.80666	1	1	1	1	2	23	23	3	1	2	1	30	3	3	3	0	0	1	30	1	1
3.4012	2	0	0	0	2	0	5	3	1	3	2	43	3	1	1	1	0	0	5	2	3
8.00637	2	1	1	0	1	4	4	3	1	3	2	33	5	10	3	0	0	1	4	1	1
5.29832	2	1	1	0	2	10	10	2	1	3	1	28	4	2	3	0	0	1	5	1	1
3.80666	3	1	1	1	2	40	40	3	1	6	2	33	1	4	2	0	1	0	1	1	1
6.68461	3	1	1	1	2	10	10	2	1	2	2	34	5	2	3	0	0	1	2	1	2
6.68461	1	1	1	1	2	20	20	3	1	3	2	25	3	1	3	0	0	1	4	2	2
8.00637	3	1	1	1	2	4	4	2	1	5	1	27	3	4	3	0	0	1	10	2	3
6.21461	2	1	0	1	2	0	5	3	1	3	2	48	3	1	3	0	0	1	4	1	2
6.39693	2	1	0	1	2	0	2	2	1	12	1	36	2	3	2	0	1	0	2	1	2
7.31322	1	1	1	1	2	5	5	3	1	10	2	47	1	1	2	0	1	0	5	1	2
4.2485	2	1	1	1	2	26	26	2	1	5	2	25	5	4	1	1	0	0	3	2	1
4.17439	1	0	0	0	2	0	3	3	1	10	2	31	3	4	2	0	1	0	1	1	2
6.68461	3	1	1	1	2	3	3	3	1	3	1	33	4	2	3	0	0	1	10	1	2
5.52146	2	1	1	1	2	3	3	3	1	5	2	42	3	2	3	0	0	1	10	1	2
6.68461	3	1	1	1	1	10	10	3	1	1	1	32	5	1	1	1	0	0	7	2	3
6.39693	2	1	1	1	2	5	5	3	1	7	2	32	3	2	1	1	0	0	3	2	2
8.29405	2	1	1	1	2	1	1	3	1	8	2	32	4	4	3	0	0	1	1	2	2
4.04305	1	1	1	1	2	35	35	2	1	3	2	36	2	3	2	0	1	0	15	1	2
4.77912	2	1	0	1	2	0	5	2	1	3	2	29	1	4	3	0	0	1	23	2	1
5.99146	2	1	1	1	2	6	6	3	1	10	2	48	4	1	3	0	0	1	15	2	2
5.19296	1	0	0	0	1	0	2	3	1	3	2	34	3	1	2	0	1	0	2	1	2
5.8999	2	1	0	1	2	0	10	3	1	7	2	51	1	3	3	0	0	1	10	1	2
6.04025	3	1	1	0	1	1	1	2	1	30	2	43	3	2	1	1	0	0	6	1	3
6.39693	3	1	1	1	2	8	8	3	1	5	1	38	2	2	2	0	1	0	10	1	2
7.09008	3	1	0	1	2	0	3	2	1	6	1	28	5	4	2	0	1	0	3	1	1
4.33073	3	1	0	1	2	0	1.5	2	1	8	2	29	3	4	3	0	0	1	1.5	1	2
4.38203	3	1	1	1	2	10	10	2	1	20	2	46	3	3	3	0	0	1	3	1	1
6.21461	3	1	1	1	2	8	8	2	1	8	1	37	4	4	3	0	0	1	15	1	2
5.82895	2	1	1	1	2	5	5	3	1	3	2	30	5	1	3	0	0	1	5	1	2
4.27667	1	1	0	1	1	0	15	1	2	10	2	52	1	10	3	0	0	1	3	1	1
8.85367	3	1	1	1	2	2	2	2	1	5	2	41	3	3	3	0	0	1	2	1	2
8.00637	2	1	1	1	2	3	3	3	1	12	1	43	2	2	2	0	1	0	12	2	2
3.80666	3	1	1	0	1	13	13	3	1	1	2	28	4	1	3	0	0	1	13	1	3
3.80666	1	1	1	0	2	5	5	3	1	13	2	36	3	2	3	0	0	1	5	1	1
4.09434	2	1	0	1	2	0	2	2	1	6	2	31	3	2	2	0	1	0	2	1	2
4.27667	3	1	1	0	1	5	5	2	1	0.3	1	52	2	1	2	0	1	0	5	2	3
4.21951	2	1	1	1	2	12	12	2	1	5	2	37	3	2	3	0	0	1	2	1	1
6.57925	3	1	1	1	2	30	30	2	1	6	1	45	3	1	3	0	0	1	45	2	1
6.39693	2	0	0	0	1	0	6	3	1	8	2	37	3	2	1	1	0	0	2	1	1
3.80666	1	0	0	0	2	0	6	2	1	15	2	46	2	1	2	0	1	0	3	1	2
4.74493	2	1	0	1	2	0	2	1	2	10	2	53	3	5	3	0	0	1	10	1	1
4.17439	1	1	0	1	2	0	8	3	2	3	2	31	4	2	2	0	1	0	8	1	2
5.63479	3	1	1	1	2	15	15	2	1	7	2	47	5	4	1	1	0	0	3	1	2
6.80239	3	1	0	1	2	0	4	3	2	20	2	52	1	2	1	1	0	0	6	2	2
6.25383	3	1	1	1	2	5	5	2	2	26	2	56	3	4	3	0	0	1	1	2	3
4.39445	2	0	0	0	2	0	2	2	2	8	1	41	5	2	3	0	0	1	2	1	1
3.68888	3	1	1	1	2	10	10	3	1	3	2	45	4	2	2	0	1	0	2	1	2
5.99146	1	1	1	1	2	5	5	2	1	4	1	50	2	1	3	0	0	1	5	1	1
5.70378	3	1	1	1	2	35	35	2	1	2	2	28	4	3	3	0	0	1	10	1	2
6.90776	3	1	1	1	2	1	1	3	1	7	2	31	4	1	2	0	1	0	1	1	2
5.34711	3	1	0	1	2	0	8	2	1	6	1	43	3	2	2	0	1	0	12	1	1
4.09434	3	1	1	1	2	8	8	2	1	6	2	47	4	2	3	0	0	1	8	1	1
5.99146	1	1	1	0	2	25	25	3	1	6	1	39	5	2	3	0	0	1	25	2	2
5.70378	3	1	1	1	2	6	6	3	1	6	1	40	5	2	1	1	0	0	6	2	2
1.60944	3	0	0	0	2	0	2	3	1	10	2	38	2	3	2	0	1	0	5	1	1
4.2485	2	1	1	0	2	4	4	2	1	12	1	32	4	2	3	0	0	1	5	2	2
3.80666	3	0	0	0	2	0	5	3	2	2	2	28	3	2	2	0	1	0	5	1	1
4.23411	3	0	0	0	2	0	6	3	1	2	2	28	3	2	3	0	0	1	6	2	2
2.99573	2	0	0	0	2	0	6	2	1	6	2	30	1	3	1	1	0	0	7	1	2
6.21461	2	1	1	1	2	6	6	3	1	6	2	30	4	3	3	0	0	1	6	2	1
2.99573	3	1	1	1	2	4	4	2	1	10	2	27	2	4	3	0	0	1	4	1	3
5.70378	2	0	0	0	2	0	8	3	1	4	1	30	5	4	2	0	1	0	8	1	1
3.91202	3	1	1	1	2	10	10	1	1	10	2	37	5	3	3	0	0	1	10	1	1
5.29832	2	1	1	1	2	4	4	3	1	10	2	35	5	4	3	0	0	1	15	1	2
5.29832	3	0	0	0	2	0	20	2	1	4	1	39	1	2	3	0	0	1	20	1	1
3.80666	3	1	1	0	1	2	2	2	1	3	2	42	4	1	1	1	0	0	2	1	2
2.30259	2	1	0	1	2	0	4	3	2	4	2	36	3	2	3	0	0	1	4	1	2
3.91202	2	1	0	1	2	0	2	3	2	1	2	44	3	1	2	0	1	0	2	1	2
3.93183	1	1	1	0	1	3	3	1	1	20	2	43	3	2	3	0	0	1	10	1	2
7.6009	2	0	0	0	2	0	4.5	2	1	12	2	36	2	4	2	0	1	0	4.5	1	1
4.94164	3	0	0	0	2	0	5	3	1	2	2	25	3	2	3	0	0	1	3	2	2
4.38203	2	1	1	1	2	1	1	3	1	3	2	35	5	2	2	0	1	0	10	1	1
2.70805	2	1	1	0	2	2	2	2	1	3	2	41	2	3	3	0	0	1	2	1	1
3.3673	3	1	1	1	2	15	15	2	1	5	2	42	5	1	3	0	0	1	3	1	1
1.79176	3	0	0	0	2	0	20	3	1	10	1	38	2	3	3	0	0	1	6	1	1
4.46591	3	1	1	1	2	1	1	3	1	1	2	41	5	2	1	1	0	0	1	1	2
4.27667	3	1	0	1	2	0	5	2	1	3	1	26	1	4	3	0	0	1	20	1	2
3.80666	3	1	1	1	1	6	6	3	1	5	2	30	1	3	3	0	0	1	50	1	1
4.49981	2	1	1	1	2	5	5	2	1	20	2	42	3	3	2	0	1	0	5	1	1
5.56068	2	1	0	1	2	0	6	2	1	20	1	42	1	2	3	0	0	1	6	2	3
5.29832	2	1	1	1	2	10	10	3	1	2	2	26	4	2	2	0	1	0	8	1	2
5.24702	3	1	1	0	1	5	5	2	1	8	2	33	5	2	1	1	0	0	5	1	1
6.08677	2	1	1	1	2	5	5	2	2	3	2	49	1	1	2	0	1	0	10	1	1
2.70805	3	1	0	1	2	0	10	3	1	3	1	36	4	2	2	0	1	0	5	1	2
4.17439	3	1	1	1	2	7	7	2	1	8	2	38	5	2	2	0	1	0	1	2	2
5.99146	2	0	0	0	2	0	5	3	2	10	2	40	4	2	3	0	0	1	5	1	2
7.86327	3	0	0	0	1	0	1	2	1	6	2	42	3	3	2	0	1	0	5	2	3
6.04025	1	1	0	1	2	0	4	3	2	6	2	33	2	2	1	1	0	0	3	2	2
3.68888	2	1	1	1	2	5	5	3	1	5	2	43	4	2	3	0	0	1	5	1	2
3.46574	3	1	1	1	2	10	10	3	1	3	2	40	2	1	3	0	0	1	1	1	1
6.39693	2	1	1	1	2	2	2	3	1	5	2	29	3	3	3	0	0	1	5	1	2
4.38203	2	1	1	1	2	10	10	2	1	4	2	30	4	2	2	0	1	0	10	1	2
8.29405	2	0	0	0	1	0	1	2	1	10	2	47	1	1	3	0	0	1	15	1	2
4.09434	3	1	1	1	2	5	5	2	1	6	1	44	5	2	3	0	0	1	5	1	1
6.60665	3	1	1	1	2	3	3	3	1	7	2	32	1	1	2	0	1	0	8	2	2
4.2485	2	1	0	1	2	0	10	2	1	8	2	38	3	1	3	0	0	1	4	2	2
3.29584	1	1	1	1	2	15	15	3	1	1	2	37	3	2	3	0	0	1	1	1	3
9.21034	2	1	1	0	2	1	1	2	1	3	2	30	4	1	3	0	0	1	5	1	2
6.39693	3	1	1	1	2	2	2	2	1	5	2	39	5	1	2	0	1	0	2	2	2
4.17439	2	0	0	0	1	0	10	2	1	6	2	36	4	1	1	1	0	0	1	2	2
3.55535	3	1	1	0	2	5	5	3	1	6	2	30	2	2	2	0	1	0	15	1	2
2.19722	1	1	1	1	2	40	40	3	1	6	2	39	5	4	3	0	0	1	8	1	1
3.4012	2	0	0	0	2	0	3	2	1	1	1	42	3	2	3	0	0	1	1	1	2
3.4012	2	1	1	0	1	4	4	2	1	1	2	40	5	1	2	0	1	0	8	1	2
5.29832	2	1	0	1	2	0	5	2	1	3	2	29	4	4	3	0	0	1	5	1	2
6.10925	3	1	1	1	2	8	8	1	1	5	2	45	5	2	3	0	0	1	20	1	1
6.39693	3	1	1	1	2	1	1	2	1	8	2	30	5	3	3	0	0	1	1.5	2	2
3.80666	3	1	0	1	2	0	3	3	1	2	2	45	1	1	2	0	1	0	5	1	2
6.14204	2	1	1	1	2	1	1	2	1	18	1	46	3	2	3	0	0	1	1	2	2
3.82864	3	1	1	1	2	20	20	3	1	3	2	40	3	2	1	1	0	0	20	2	2
4.09434	3	1	0	1	2	0	3	3	1	10	2	37	2	4	3	0	0	1	4	2	3
2.99573	3	1	1	0	2	2	2	2	1	16	2	40	4	2	1	1	0	0	2	1	3
3.80666	2	1	0	1	2	0	13	2	2	16	2	41	4	2	3	0	0	1	6	1	2
4.78749	2	1	0	1	2	0	3	2	1	10	1	35	3	3	1	1	0	0	5	1	1
4.97673	3	1	1	1	2	6	6	3	1	6	1	36	3	3	3	0	0	1	10	1	2
3.89182	1	1	1	1	2	30	30	3	2	2	2	39	1	2	3	0	0	1	30	1	1
5.19296	2	1	1	1	2	8	8	1	1	5	1	27	5	2	2	0	1	0	4	2	2
5.34711	1	0	0	0	2	0	20	2	1	6	2	44	3	2	3	0	0	1	20	1	1
5.52146	2	1	1	1	2	5	5	2	1	5	2	38	5	2	2	0	1	0	12	2	2
5.19296	2	1	0	1	2	0	6	3	1	2	2	29	5	1	3	0	0	1	5	2	1
3.80666	2	1	1	1	2	40	40	3	1	5	2	44	1	2	3	0	0	1	8	1	1
5.29832	3	1	1	1	2	12	12	3	1	20	2	40	4	2	1	1	0	0	3	2	3
6.80239	3	0	0	0	1	0	3	3	1	12	2	38	3	1	3	0	0	1	2	1	2
4.78749	2	1	1	0	2	5	5	2	1	10	2	45	2	2	1	1	0	0	7	2	2
5.70378	3	0	0	0	2	0	100	3	2	7	1	31	2	3	3	0	0	1	1	1	2
8.69951	2	0	0	0	2	0	1	2	2	5	2	33	3	2	3	0	0	1	30	2	3
3.4012	1	0	0	0	2	0	15	2	1	3	2	26	3	3	3	0	0	1	2	1	2
5.99146	2	1	1	1	1	5	5	3	1	7	2	37	4	1	3	0	0	1	3	2	2
5.29832	2	0	0	0	1	0	4	2	1	5	2	32	4	3	3	0	0	1	1	2	1
5.85793	2	1	1	1	2	3	3	2	1	14	1	34	4	4	1	1	0	0	3	2	2
6.32794	2	1	1	1	2	32	32	3	1	26	2	50	2	1	3	0	0	1	15	1	1
4.65396	1	1	1	1	2	3	3	2	1	4	2	47	4	2	3	0	0	1	15	1	2
2.89037	1	1	0	1	2	0	3	2	1	3	2	31	5	1	3	0	0	1	6	1	2
3.68888	1	0	0	0	1	0	5	1	1	6	2	28	1	1	1	1	0	0	5	1	2
3.55535	3	0	0	0	1	0	6	1	1	6	2	30	1	3	3	0	0	1	7	1	2
3.98898	3	0	0	0	1	0	10	1	1	10	2	38	1	2	3	0	0	1	10	1	1
5.70378	1	0	0	0	2	0	10	2	2	7	2	51	1	2	3	0	0	1	6	2	2
4.60517	3	1	0	1	2	0	3	2	1	10	2	45	5	2	2	0	1	0	3	1	2
2.56495	2	1	1	0	1	2	2	1	2	18	2	47	4	2	3	0	0	1	2	2	1
2.30259	3	0	0	0	1	0	1	1	1	1	2	41	5	2	1	1	0	0	1	2	2
4.78749	3	1	0	1	2	0	4	1	1	25	2	46	3	2	2	0	1	0	3	1	2
4.70048	2	1	0	1	2	0	7	2	1	7	2	45	3	2	2	0	1	0	7	1	1
2.70805	1	1	1	1	2	15	15	3	2	8	1	38	3	2	3	0	0	1	3	2	2
3.55535	2	0	0	0	1	0	1	1	1	3	1	45	5	2	3	0	0	1	1	1	1
2.63906	3	1	1	1	2	2	2	2	1	5	1	44	5	2	2	0	1	0	2	2	2
4.60517	3	1	1	0	1	3	3	2	2	25	2	52	3	4	2	0	1	0	4	2	2
2.07944	1	0	0	0	1	0	3	2	2	30	2	50	2	5	3	0	0	1	3	2	2
1.94591	1	0	0	0	1	0	12	2	1	4	1	36	4	1	2	0	1	0	3	1	3
3.68888	2	1	1	1	1	2	2	1	1	5	2	32	3	2	2	0	1	0	2	1	1
5.79909	3	1	0	1	2	0	2	1	1	2	2	44	1	2	2	0	1	0	2	1	2
4.49981	2	1	1	0	1	3	3	3	2	10	2	36	1	2	3	0	0	1	3	2	2
4.49981	1	0	0	0	1	0	7	2	1	20	2	50	5	2	3	0	0	1	11	1	3
3.46574	2	0	0	0	1	0	3	1	2	21	2	47	4	2	3	0	0	1	2	2	1
3.29584	3	1	0	1	2	0	1	1	2	1	2	38	4	2	3	0	0	1	1	1	2
4.38203	3	0	0	0	1	0	4	2	1	7	2	31	3	1	3	0	0	1	4	2	2
3.17805	2	1	1	0	1	9	9	1	1	10	2	38	5	2	3	0	0	1	10	1	1
4.74493	2	0	0	0	1	0	7	1	1	6	2	30	3	3	3	0	0	1	7	1	2
4.20469	2	1	0	1	1	0	5	1	2	30	2	53	4	2	1	1	0	0	5	1	2
4.94164	2	0	0	0	2	0	5	1	2	10	2	38	1	3	3	0	0	1	1	1	1
2.99573	2	1	1	0	1	13	13	2	1	5	2	42	4	2	2	0	1	0	5	2	1
5.73334	3	1	1	1	2	28	28	3	1	8	2	43	4	1	3	0	0	1	7	1	1
2.07944	1	1	1	0	1	40	40	1	1	1	2	41	4	2	3	0	0	1	1	2	1
2.56495	1	0	0	0	2	0	2	2	1	9	1	48	2	2	2	0	1	0	2	1	2
3.91202	3	0	0	0	1	0	6	1	1	20	2	52	3	2	1	1	0	0	6	1	1
4.49981	1	0	0	0	1	0	5	2	2	13	2	46	5	2	2	0	1	0	5	2	2
4.55388	2	1	0	1	2	0	4	1	2	25	2	46	3	2	2	0	1	0	4	1	2
2.56495	1	1	0	1	2	0	12	3	2	0	1	25	4	1	3	0	0	1	13	1	2
4.92725	2	0	0	0	2	0	1	1	1	10	1	38	4	2	2	0	1	0	2	1	2
2.30259	1	1	1	1	2	5	5	2	2	30	1	50	1	2	3	0	0	1	5	2	2
6.68461	3	1	1	0	2	6	6	1	1	5	1	35	3	2	2	0	1	0	5	1	1
5.70378	2	1	1	1	2	17	17	2	1	15	2	46	4	2	3	0	0	1	5	1	2
3.85015	1	0	0	0	1	0	2	2	1	5	1	45	1	3	1	1	0	0	2	2	1
5.29832	2	1	1	1	2	3	3	1	1	30	2	48	4	2	2	0	1	0	3	1	1
5.34711	2	0	0	0	2	0	2	1	1	8	2	44	3	2	2	0	1	0	2	1	1
4.62497	2	1	1	1	2	5	5	3	2	16	2	30	3	3	3	0	0	1	17	1	2
4.58497	2	1	0	1	2	0	2	1	1	6	1	43	5	2	2	0	1	0	2	1	1
2.30259	1	0	0	0	1	0	10	1	2	20	2	50	5	2	1	1	0	0	6	1	1
4.49981	3	1	1	0	1	3	3	2	1	10	2	39	3	2	2	0	1	0	3	1	2
3.43399	3	1	1	1	2	2	2	2	1	3	1	44	5	2	2	0	1	0	2	2	2
2.99573	3	0	0	0	1	0	1	2	1	5	1	33	5	2	2	0	1	0	3	1	1
3.49651	2	1	1	0	1	2	2	3	1	2	2	33	4	1	3	0	0	1	2	1	2
2.3979	1	0	0	0	2	0	3	1	1	30	1	48	3	3	3	0	0	1	1	1	2
4.35671	3	1	0	1	2	0	15	1	1	16	1	41	2	2	2	0	1	0	30	1	1
3.09104	3	1	1	0	2	1	1	1	1	3	1	34	2	1	3	0	0	1	2	1	3
4.51086	2	1	1	1	2	2	2	2	1	2	2	36	4	4	3	0	0	1	2	2	3
6.10925	3	1	1	1	2	1	1	2	1	10	2	45	2	2	2	0	1	0	3	1	2
2.99573	3	0	0	0	1	0	10	1	1	20	1	47	4	1	2	0	1	0	5	1	2
4.20469	2	1	0	1	2	0	10	1	1	24	1	46	5	2	1	1	0	0	10	1	2
5.76832	3	0	0	0	2	0	2	3	1	32	2	50	1	2	1	1	0	0	5	1	2
6.65544	3	1	1	0	1	5	5	3	1	3	2	50	4	1	2	0	1	0	10	1	1
4.02535	2	1	1	1	2	5	5	2	1	5	1	39	2	4	3	0	0	1	5	1	1
5.99146	3	1	1	1	2	2	2	2	2	7	2	51	3	2	3	0	0	1	6	1	1
3.04452	1	0	0	0	1	0	32	1	1	30	1	50	1	2	2	0	1	0	2	1	2
4.2485	2	1	1	0	2	1	1	1	2	38	2	56	5	2	2	0	1	0	1	2	2
3.80666	2	1	1	1	1	10	10	1	1	24	1	46	1	2	1	1	0	0	1	1	2
3.91202	2	0	0	0	1	0	1	1	1	3	1	45	3	2	3	0	0	1	1	1	1
8.47052	2	1	1	0	2	3	3	2	1	5	1	37	4	2	2	0	1	0	3	1	1
3.80666	1	0	0	0	1	0	35	1	1	7	1	45	3	2	3	0	0	1	1	1	1
5.70378	2	0	0	0	1	0	8	2	1	8	2	45	3	2	2	0	1	0	8	1	2
6.27288	2	1	1	1	2	1	1	2	1	7	2	43	3	2	3	0	0	1	30	1	3
5.70378	2	0	0	0	1	0	4	1	2	25	2	46	3	2	2	0	1	0	4	1	2
5.76832	2	1	1	1	2	13	13	3	2	10	2	36	3	2	3	0	0	1	5	2	2
6.10925	3	1	1	1	2	20	20	2	1	20	2	43	5	2	2	0	1	0	5	1	3
5.70378	2	1	1	0	1	1	1	1	2	10	1	44	5	1	2	0	1	0	1	2	2
5.94017	1	1	1	0	1	5	5	2	1	5	1	42	1	2	2	0	1	0	3	1	1
5.55296	2	1	1	1	1	4	4	2	1	25	2	52	3	4	2	0	1	0	4	2	2
5.82895	3	0	0	0	1	0	1	1	1	3	1	47	1	2	1	1	0	0	3	2	3
4.2485	2	1	1	1	2	1	1	2	1	6	2	29	4	4	2	0	1	0	1	1	2
3.4012	1	0	0	0	1	0	10	2	2	30	2	56	1	2	3	0	0	1	1	1	2
2.89037	1	0	0	0	1	0	12	1	2	20	2	44	1	3	2	0	1	0	7	1	1
5.52146	1	0	0	0	2	0	7	1	1	3	2	33	3	1	3	0	0	1	5	1	1
4.14313	1	0	0	0	2	0	1	2	2	10	1	44	2	2	3	0	0	1	2	1	3
3.3673	1	1	1	0	1	20	20	1	1	10	2	31	1	2	3	0	0	1	20	1	2
4.60517	2	1	1	0	2	7	7	2	1	20	1	40	5	2	3	0	0	1	7	1	2
4.33073	2	0	0	0	2	0	10	3	1	10	2	50	5	1	3	0	0	1	10	1	2
5.48064	3	0	0	0	1	0	1.5	2	1	1	2	37	3	1	3	0	0	1	1.5	1	3
1.93152	2	0	0	0	2	0	2	1	1	3	2	36	4	2	3	0	0	1	10	1	2
3.7612	2	0	0	0	1	0	16	1	1	15	2	35	5	4	3	0	0	1	16	1	1
2.56495	2	0	0	0	1	0	1.5	3	1	15	2	42	2	1	3	0	0	1	10	1	3
2.70805	2	0	0	0	1	0	4	1	1	4	2	33	4	4	3	0	0	1	3	1	2
3.7612	1	1	1	1	2	10	10	2	2	3	2	46	5	3	3	0	0	1	10	1	2
5.76832	3	0	0	0	1	0	1.5	2	2	1	2	55	3	2	3	0	0	1	1.5	1	3
3.3322	2	1	1	1	2	1	1	2	1	30	2	49	3	2	3	0	0	1	1	1	2
5.63479	3	1	1	0	1	1	1	2	1	2	2	37	3	2	3	0	0	1	1	2	3
4.11087	1	1	1	1	1	4	4	1	1	1	2	41	3	1	3	0	0	1	4	1	1
5.98896	2	1	1	1	2	14	14	3	1	5	2	35	5	3	3	0	0	1	4	1	2
3.98898	1	1	1	0	1	25	25	2	1	10	2	44	5	1	3	0	0	1	25	1	2
3.91202	2	1	1	0	1	1.5	1.5	1	1	20	1	43	5	2	3	0	0	1	2	1	2
3.29584	1	0	0	0	2	0	4	3	1	10	2	51	4	1	3	0	0	1	4	1	1
3.63759	1	1	1	1	2	1	1	2	1	1	2	43	3	1	3	0	0	1	20	1	2
1.79176	2	1	1	0	1	26	26	1	1	5	2	31	4	3	3	0	0	1	4	1	2
1.94591	2	0	0	0	1	0	4	1	1	35	2	55	3	2	3	0	0	1	4	1	2
4.49981	3	1	1	0	1	13	13	1	2	8	2	46	5	3	3	0	0	1	1	2	2
5.8861	1	1	1	1	2	19	19	2	1	15	2	50	5	1	3	0	0	1	3	1	2
4.36945	3	0	0	0	1	0	0.5	1	1	6	1	46	1	2	3	0	0	1	0.5	1	2
3.04452	2	1	1	0	2	11	11	2	1	1	1	48	4	2	3	0	0	1	11	1	2
4.00733	2	1	0	1	2	0	1	1	1	10	1	35	2	2	3	0	0	1	10	1	3
2.56495	2	0	0	0	1	0	6	3	2	10	1	36	4	2	3	0	0	1	6	1	2
3.55535	1	0	0	0	1	0	20	1	1	10	1	58	2	1	3	0	0	1	20	1	3
5.94542	3	1	1	1	2	1	1	2	1	4	2	23	4	2	3	0	0	1	7	1	2
2.63906	3	0	0	0	1	0	2	2	1	0.5	1	37	5	1	3	0	0	1	2	1	2
3.3673	3	0	0	0	1	0	2	1	1	10	1	47	2	2	3	0	0	1	2	1	2
2.89037	3	0	0	0	1	0	2	1	1	10	1	48	3	2	3	0	0	1	2	1	2
3.46574	1	0	0	0	2	0	20	1	1	40	1	58	1	1	2	0	1	0	20	2	3
8.31434	3	1	0	1	2	0	20	3	1	1	1	23	5	1	2	0	1	0	3	2	2
0.693147	2	1	1	1	2	5	5	3	2	2	1	40	3	2	3	0	0	1	1.5	1	2
0.693147	2	1	1	1	2	5	5	2	1	8	2	41	5	1	2	0	1	0	16	1	1
3.4012	3	1	1	1	2	5	5	2	1	3	2	43	4	1	3	0	0	1	5	1	2
2.07944	2	1	1	0	2	1.5	1.5	2	1	5	2	38	4	4	3	0	0	1	2	2	2
3.21888	2	1	1	1	2	2	2	1	2	6	2	40	3	2	3	0	0	1	21	1	1
2.30259	1	1	0	1	2	0	10	1	2	10	2	43	3	1	3	0	0	1	10	1	1
1.79176	1	0	0	0	2	0	10	1	2	25	2	45	4	3	3	0	0	1	22	1	1
2.99573	2	1	1	1	2	7	7	3	2	1	2	37	3	3	3	0	0	1	7	1	2
3.04452	2	1	1	1	2	5	5	2	2	20	2	49	4	3	3	0	0	1	5	1	1
0.693147	2	0	0	0	2	0	22	2	2	4	1	40	4	2	2	0	1	0	8	1	2
1.38629	1	1	1	1	2	19	19	2	2	12	2	39	4	2	3	0	0	1	2	1	1
3.80666	2	1	1	1	2	10	10	3	1	1	1	32	1	2	3	0	0	1	15	1	1
2.99573	1	0	0	0	2	0	12	2	1	20	2	47	3	1	3	0	0	1	12	1	1
3.4012	1	1	1	1	2	3	3	1	1	13	2	38	2	2	3	0	0	1	3	1	2
2.30259	1	1	1	0	2	13	13	3	1	3	2	33	4	2	3	0	0	1	19	1	1
2.30259	2	1	1	1	2	6	6	2	1	20	2	48	4	2	3	0	0	1	6	1	1
1.79176	1	1	1	1	2	2	2	3	1	1	2	35	4	2	3	0	0	1	2	1	3
2.07944	2	1	1	1	2	9	9	1	2	25	2	52	2	4	2	0	1	0	8	1	1
3.21888	3	1	1	1	2	2	2	2	2	20	2	50	3	3	2	0	1	0	6	1	2
1.25276	1	1	1	1	2	20	20	1	2	2	2	43	3	2	3	0	0	1	2	1	1
3.68888	2	1	1	1	2	6	6	2	1	3	2	43	4	2	3	0	0	1	12	2	2
3.4012	2	1	0	1	2	0	12	2	1	5	1	35	5	1	3	0	0	1	6	2	2
2.70805	1	1	0	1	2	0	10	1	1	6	1	34	3	3	3	0	0	1	4	1	2
3.29584	2	1	1	1	2	2	2	2	2	3	2	37	5	2	3	0	0	1	18	1	2
4.96284	2	1	1	1	2	4	4	3	1	3	1	32	3	1	2	0	1	0	20	2	2
1.79176	1	0	0	0	2	0	25	1	1	8	2	40	4	4	3	0	0	1	7	1	1
5.29832	2	0	0	0	1	0	1	1	1	3	2	33	5	1	3	0	0	1	13	1	1
3.91202	2	0	0	0	1	0	2	2	1	3	2	32	3	2	3	0	0	1	20	1	2
3.68888	2	1	1	1	1	15	15	1	2	13	2	45	1	2	3	0	0	1	1	1	2
3.4012	3	1	1	1	2	10	10	3	2	18	2	37	4	2	2	0	1	0	10	2	2
2.70805	2	0	0	0	1	0	11	2	2	10	2	45	5	2	3	0	0	1	12	1	1
1.79176	1	1	1	1	2	20	20	1	2	4	2	43	2	2	3	0	0	1	2	1	1
2.77259	1	1	1	1	2	3	3	2	2	12	2	39	4	4	3	0	0	1	2	1	1
3.4012	2	1	1	1	2	5	5	1	1	30	2	53	2	1	3	0	0	1	10	1	1
2.99573	1	0	0	0	2	0	1	2	2	3	2	48	3	2	3	0	0	1	5	1	1
3.49651	2	1	1	1	2	2	2	2	1	5	2	38	4	4	3	0	0	1	2	1	1
3.21888	3	1	1	1	2	12	12	2	2	20	2	50	3	3	2	0	1	0	6	1	2
1.38629	3	0	0	0	1	0	1	2	2	30	2	46	1	2	3	0	0	1	13	1	3
1.09861	1	1	0	1	2	0	6	1	1	4	2	41	4	2	3	0	0	1	6	1	1
1.09861	1	0	0	0	2	0	20	1	2	30	2	49	3	2	3	0	0	1	2	1	1
1.38629	2	1	1	1	2	15	15	2	1	15	2	41	5	1	2	0	1	0	15	1	1
1.79176	1	0	0	0	1	0	21	1	2	22	2	45	4	3	3	0	0	1	21	1	1
2.56495	3	1	1	1	2	3	3	3	1	1	2	36	4	2	3	0	0	1	3	1	3
2.99573	1	1	1	1	2	3	3	2	2	15	2	35	5	2	3	0	0	1	3	1	1
1.09861	1	1	1	1	2	1	1	3	1	3	1	41	3	1	3	0	0	1	1	1	2
3.49651	2	1	1	1	2	1	1	2	1	6	2	36	4	8	3	0	0	1	20	1	1
2.56495	3	1	1	1	2	9	9	2	2	20	2	48	2	2	3	0	0	1	5	1	1
1.38629	2	0	0	0	1	0	40	2	2	4	1	40	5	2	2	0	1	0	8	1	2
2.30259	2	0	0	0	2	0	5	2	1	6	2	43	4	2	3	0	0	1	3	1	1
2.30259	2	0	0	0	1	0	3	1	1	8	2	46	5	2	3	0	0	1	13	1	1
2.77259	2	1	1	1	2	10	10	1	1	15	2	37	3	4	3	0	0	1	10	1	1
3.68888	3	0	0	0	1	0	3	2	2	25	1	40	2	1	3	0	0	1	1	2	1
1.38629	2	1	0	1	2	0	3	3	1	1	1	23	5	2	3	0	0	1	3	1	1
1.38629	2	1	0	1	2	0	15	1	1	3	1	56	2	1	3	0	0	1	15	2	2
2.30259	2	0	0	0	2	0	20	1	2	30	2	50	4	2	3	0	0	1	30	1	2
4.78749	2	0	0	0	2	0	2	1	1	30	2	50	4	2	3	0	0	1	30	1	1
2.99573	2	0	0	0	1	0	5	1	1	6	2	44	4	1	3	0	0	1	2	1	2
2.56495	1	1	1	1	2	3	3	2	1	20	2	50	4	2	3	0	0	1	18	1	1
1.38629	1	0	0	0	1	0	13	1	1	30	1	52	3	1	3	0	0	1	3	1	1
1.60944	1	0	0	0	1	0	30	1	1	33	1	52	5	1	3	0	0	1	2	1	1
1.38629	1	1	1	1	2	5	5	2	2	30	2	53	2	2	3	0	0	1	5	1	1
4.09434	2	1	1	0	2	5	5	2	1	5	2	26	2	2	2	0	1	0	5	1	1
1.38629	1	0	0	0	2	0	12	1	1	35	2	52	1	2	2	0	1	0	12	1	1
1.60944	3	1	0	1	2	0	1	2	1	5	1	30	1	3	3	0	0	1	1	2	2
2.89037	2	0	0	0	1	0	6	1	1	6	2	30	3	2	3	0	0	1	7	1	2
3.91202	2	0	0	0	2	0	4	1	1	10	2	35	5	2	3	0	0	1	4	1	1
0.405465	1	0	0	0	1	0	18	1	1	12	2	40	3	1	3	0	0	1	8	1	1
4.38203	3	1	1	1	2	5	5	3	1	2	2	27	1	4	3	0	0	1	5	1	1
2.99573	1	1	1	0	1	10	10	1	1	20	2	40	2	4	2	0	1	0	20	1	1
3.68888	2	0	0	0	1	0	7.5	2	1	20	2	46	5	1	3	0	0	1	8	1	2
2.3979	1	0	0	0	2	0	6	1	1	6	2	41	5	3	3	0	0	1	6	1	1
1.94591	1	1	1	1	2	1	1	2	1	10	2	42	3	2	2	0	1	0	6	1	1
1.09861	2	1	1	1	2	10	10	2	1	10	2	41	4	1	3	0	0	1	15	1	1
2.63906	3	1	0	1	2	0	8	1	1	10	1	41	3	2	3	0	0	1	8	1	1
1.38629	1	0	0	0	1	0	8	2	1	12	2	50	5	1	3	0	0	1	8	1	2
3.21888	2	0	0	0	1	0	4	1	2	26	2	46	2	2	1	1	0	0	4	1	2
0.693147	3	0	0	0	1	0	8	1	1	30	1	52	2	2	3	0	0	1	8	1	1
2.70805	1	1	1	1	2	1	1	1	2	3	2	47	2	1	3	0	0	1	1	2	2
2.07944	2	1	0	1	2	0	6	1	1	30	2	50	4	2	3	0	0	1	20	1	3
2.30259	3	1	1	0	2	3	3	2	2	25	2	51	5	2	2	0	1	0	3	2	3
0.693147	1	0	0	0	1	0	2	1	1	25	1	52	2	1	3	0	0	1	2	1	1
2.56495	3	1	1	1	2	3	3	1	1	5	1	48	2	2	2	0	1	0	2	2	3
2.99573	2	0	0	0	1	0	5	2	2	8	2	41	5	2	2	0	1	0	5	1	1
2.99573	2	1	1	1	2	7	7	3	1	1	2	52	5	1	3	0	0	1	7	1	2
2.19722	1	1	1	0	1	7	7	2	2	15	2	45	4	2	3	0	0	1	2	1	2
2.48491	3	1	0	1	2	0	1	1	1	20	2	50	3	1	2	0	1	0	1	1	2
1.09861	2	0	0	0	1	0	15	2	2	15	2	36	5	2	3	0	0	1	15	1	1
0.693147	3	0	0	0	2	0	5	1	1	2	1	56	2	2	3	0	0	1	5	2	3
3.91202	1	1	1	1	2	2	2	1	1	30	2	48	4	2	1	1	0	0	7	1	1
3.55535	1	1	1	1	2	10	10	2	1	10	2	54	3	4	3	0	0	1	10	1	2
1.60944	3	0	0	0	1	0	70	2	1	1	2	43	4	1	3	0	0	1	10	1	2
3.4012	2	0	0	0	2	0	10	2	1	15	2	43	3	2	3	0	0	1	2	2	2
5.29832	2	1	1	1	2	20	20	2	1	5	2	35	3	5	3	0	0	1	6	1	3
6.24611	3	1	1	1	2	11	11	3	1	1	1	32	2	1	2	0	1	0	10	1	1
4.60517	2	1	1	0	1	5	5	3	1	17	2	62	1	1	2	0	1	0	4	1	1
3.04452	2	1	1	1	2	3	3	3	2	3	1	40	2	2	3	0	0	1	3	1	2
4.63473	2	1	1	1	2	3	3	1	2	15	2	40	4	2	3	0	0	1	21	2	1
2.89037	2	0	0	0	1	0	3	1	1	35	2	48	5	2	2	0	1	0	3	1	1
2.30259	1	1	1	0	2	7	7	3	2	2	2	49	4	1	3	0	0	1	7	1	1
3.68888	2	1	1	1	2	2	2	3	1	1	1	32	3	1	3	0	0	1	20	1	1
3.21888	1	1	1	1	2	3	3	2	2	12	2	40	4	4	2	0	1	0	2	1	1
1.94591	1	1	1	1	2	5	5	1	2	4	2	43	2	2	3	0	0	1	2	1	1
4.38203	2	1	1	1	2	9	9	1	2	30	2	52	3	2	3	0	0	1	9	1	1
6.44572	2	0	0	0	1	0	1	1	1	28	2	51	3	2	2	0	1	0	2	1	3
4.60517	1	0	0	0	1	0	2	2	1	25	2	45	5	2	2	0	1	0	6	1	1
1.09861	1	0	0	0	1	0	13	1	1	30	1	53	1	1	3	0	0	1	2	1	1
5.70378	2	1	1	1	2	11	11	2	1	15	2	42	4	3	3	0	0	1	3	1	1
4.64439	2	1	0	1	2	0	2	1	2	20	2	56	5	1	3	0	0	1	5	1	1
1.38629	1	0	0	0	1	0	15	1	1	20	1	53	4	1	3	0	0	1	2	1	1
2.99573	2	1	1	0	1	7	7	2	2	20	2	50	1	1	3	0	0	1	7	2	2
4.09434	1	1	1	0	1	5	5	2	1	5	2	26	5	2	2	0	1	0	5	1	1
1.38629	1	0	0	0	1	0	7.5	3	1	20	2	49	4	2	3	0	0	1	7.5	2	3
2.99573	2	1	1	1	2	5	5	1	1	14	1	38	1	2	3	0	0	1	3	1	1
2.89037	1	1	1	1	2	2	2	2	1	3	1	42	3	4	3	0	0	1	2	1	2
3.21888	1	0	0	0	2	0	11	2	2	20	2	50	5	2	2	0	1	0	11	1	1
4.00733	2	0	0	0	2	0	5	1	1	12	2	42	1	4	2	0	1	0	5	2	2
1.79176	3	0	0	0	1	0	23	2	1	2	2	46	5	2	3	0	0	1	7	1	2
3.2581	1	1	1	0	1	8	8	3	2	7	2	45	5	1	3	0	0	1	8	1	1
2.70805	3	1	1	1	2	13	13	3	1	5	2	32	3	2	3	0	0	1	1	2	2
3.2581	2	1	1	0	1	1	1	2	1	13	1	44	3	2	3	0	0	1	3	2	2
3.91202	1	0	0	0	1	0	7	2	2	28	2	48	4	1	3	0	0	1	2	1	1
4.60517	3	1	1	0	2	4	4	2	2	15	2	57	2	2	2	0	1	0	4	1	1
2.89037	1	1	1	0	1	10	10	3	1	35	2	58	3	2	3	0	0	1	10	1	1
2.94444	2	0	0	0	1	0	4	1	1	5	1	46	1	0	3	0	0	1	17	1	1
4.49981	2	0	0	0	2	0	8	1	1	20	1	41	3	2	3	0	0	1	8	1	1
2.89037	1	1	0	1	2	0	2	3	1	11	1	53	3	1	3	0	0	1	20	2	1
3.4012	3	1	1	0	1	25	25	2	1	7	1	47	5	2	3	0	0	1	0.5	1	1
4.09434	1	0	0	0	2	0	9	1	1	3	2	45	3	2	3	0	0	1	9	1	3
4.5326	1	1	1	1	2	20	20	2	1	4	2	35	5	1	3	0	0	1	15	1	2
4.2485	3	0	0	0	2	0	3	2	1	30	1	49	5	4	1	1	0	0	3.5	2	2
2.83321	2	1	1	0	1	3	3	1	1	10	2	31	5	3	3	0	0	1	25	1	1
3.3322	2	0	0	0	1	0	10	1	1	15	2	47	1	2	2	0	1	0	10	1	2
2.63906	1	1	1	0	2	10	10	3	1	1	2	35	5	1	3	0	0	1	7	1	3
2.70805	1	1	1	0	2	30	30	1	1	30	2	52	1	2	3	0	0	1	6	1	2
